# Supplementary material for: Autoimmune Disease Classification Based on PubMed Text Mining
Source: J Clin Med. 2022 Jul 26;11(15):4345. doi: 10.3390/jcm11154345 (PMC9369164; doi:10.3390/jcm11154345)
Supplement: Supplementary file 1 [file jcm-11-04345-s001.zip]

Archive with 2 entries (2 files):
- jcm-1744611-supplementary Table S1.pdf
- jcm-1744611-supplementary Table S2.pdf
